# Supplementary material for: HiGLDP: a hierarchical graph neural network for predicting lncRNA-disease associations through multi-omic integration
Source: BMC Biol. 2026 Feb 20;24:80. doi: 10.1186/s12915-026-02557-z (PMC13032502; doi:10.1186/s12915-026-02557-z)
Supplement: Supplementary file 1 — Additional file 1: Table S1. The fivefold Cross-Validation Testing Results of Computational Models in Predicting LncRNA-disease associations. Table S2. The fivefold Cross-Validation Testing Results from variants of HiGLDP. Table S3. The fivefold Cross-Validation Testing Results of Different Classifiers. Table S4. The fivefold Cross-Validation Testing Results of HiGLDP Performance to the Exclusion of Individual Omic Layers. [file 12915_2026_2557_MOESM1_ESM.xlsx]

## Sheet: Table S1. The 5-fold Cross-Vali
Table S1. The 5-fold Cross-Validation Testing Results of Computational Models in Predicting LncRNA-disease associations.
	Round	AUC	AUPR	Precision	Recall	F1 score	MCC
HiGLDP	1	0.9735	0.9757	0.9345	0.9095	0.9218	0.8465
	2	0.9676	0.9692	0.9419	0.8898	0.9151	0.8355
	3	0.9732	0.9776	0.92	0.9192	0.9196	0.8382
	4	0.9673	0.9734	0.9506	0.8822	0.9151	0.8386
	5	0.9665	0.9723	0.9362	0.902	0.9187	0.8414
GANLDA	1	0.9251	0.563	0.7997	0.3153	0.4523	0.4926
	2	0.925	0.5591	0.8557	0.2762	0.4176	0.4777
	3	0.9253	0.5586	0.8536	0.2551	0.3929	0.4584
	4	0.9255	0.5594	0.8384	0.2609	0.398	0.4591
	5	0.926	0.5589	0.8659	0.238	0.3734	0.4459
SIMCLDA	1	0.6444	0.1542	0.0756	0.5969	0.1342	0.1401
	2	0.6505	0.1618	0.0815	0.5953	0.1434	0.1517
	3	0.6436	0.1594	0.0761	0.5927	0.1349	0.1405
	4	0.6412	0.167	0.0732	0.5909	0.1303	0.1341
	5	0.6504	0.1678	0.0816	0.5951	0.1434	0.1517
DMFLDA	1	0.9486	0.963	0.9349	0.8608	0.8963	0.8028
	2	0.9256	0.9309	0.8661	0.8343	0.8499	0.6996
	3	0.9293	0.9489	0.9169	0.8563	0.8856	0.7823
	4	0.9149	0.9212	0.8403	0.7962	0.8177	0.6421
	5	0.9255	0.9287	0.8477	0.8138	0.8304	0.6763
GCRFLDA	1	0.9593	0.9587	0.8909	0.8877	0.8893	0.779
	2	0.9528	0.9533	0.8839	0.8815	0.8827	0.7657
	3	0.9597	0.9612	0.9026	0.8762	0.8892	0.7819
	4	0.9496	0.9522	0.8811	0.878	0.8795	0.7595
	5	0.9575	0.958	0.9109	0.8674	0.8886	0.7834
Ggatlda	1	0.9352	0.9542	0.9417	0.7822	0.8546	0.7446
	2	0.9259	0.9473	0.9115	0.8306	0.8692	0.7529
	3	0.921	0.9402	0.93	0.75	0.8303	0.7069
	4	0.9389	0.9567	0.9533	0.8226	0.8831	0.7897
	5	0.9428	0.9585	0.9541	0.832	0.8889	0.7986
GMCLDA	1	0.8957	0.26	0.1592	0.798	0.2654	0.3136
	2	0.8959	0.265	0.1531	0.7881	0.2564	0.3033
	3	0.894	0.2518	0.1513	0.8066	0.2548	0.3052
	4	0.8922	0.253	0.1475	0.7829	0.2483	0.2945
	5	0.8956	0.2608	0.1547	0.7982	0.2591	0.3077
VGAELDA	1	0.9565	0.806	0.9184	0.587	0.7162	0.7274
	2	0.958	0.7982	0.9157	0.5848	0.7138	0.7249
	3	0.954	0.7543	0.7753	0.5481	0.6422	0.6421
	4	0.9544	0.7821	0.9139	0.5487	0.6857	0.7009
	5	0.9467	0.7786	0.8544	0.5909	0.6987	0.7026
GraLTR-LDA	1	0.7821	0.8243	0.8113	0.6838	0.7419	0.4182
	2	0.7634	0.8394	0.7935	0.6941	0.7402	0.4165
	3	0.7685	0.8346	0.7924	0.6932	0.7393	0.4143
	4	0.7731	0.8268	0.8137	0.6813	0.7413	0.4178
	5	0.7684	0.8384	0.8296	0.6669	0.7393	0.4137
NAGTLDA	1	0.9139	0.9332	0.8824	0.8227	0.8515	0.7171
	2	0.9215	0.9375	0.8758	0.8355	0.8552	0.7181
	3	0.9101	0.9314	0.8602	0.8515	0.8558	0.7182
	4	0.9031	0.9281	0.8795	0.8391	0.8588	0.7205
	5	0.9118	0.9355	0.878	0.8396	0.8584	0.7201

## Sheet: Table S2. The 5-fold Cross-Vali
Table S2. The 5-fold Cross-Validation Testing Results from variants of HiGLDP
	Round	AUC	AUPR	Precision	Recall	F1 score	MCC
HiGLDP -GCN	1	0.9539	0.958	0.8835	0.9063	0.8948	0.7878
	2	0.9475	0.9521	0.892	0.8955	0.8937	0.7862
	3	0.9522	0.957	0.8769	0.8997	0.8882	0.7722
	4	0.9509	0.9547	0.9003	0.8831	0.8916	0.7855
	5	0.9561	0.9612	0.8912	0.8904	0.8908	0.7822
HiGLDP -GAT	1	0.9061	0.9027	0.8965	0.6954	0.7832	0.6322
	2	0.9061	0.9035	0.887	0.7716	0.8253	0.678
	3	0.9144	0.9135	0.9003	0.754	0.8207	0.6779
	4	0.9102	0.9074	0.8973	0.6994	0.7861	0.6351
	5	0.9222	0.9213	0.9039	0.7754	0.8347	0.7007
HiGLDP -NOATT	1	0.9363	0.9397	0.9095	0.8564	0.8822	0.7733
	2	0.9321	0.9369	0.8401	0.9093	0.8733	0.7375
	3	0.9407	0.9468	0.8546	0.9006	0.877	0.7468
	4	0.9352	0.9386	0.9074	0.8453	0.8752	0.7609
	5	0.9401	0.944	0.9015	0.865	0.8829	0.7717
HiGLDP-RFG	1	0.9421	0.9403	0.8771	0.8533	0.865	0.7349
	2	0.9342	0.9317	0.8673	0.8676	0.8674	0.7338
	3	0.9415	0.9419	0.8766	0.86	0.8682	0.7375
	4	0.9356	0.9336	0.8745	0.8493	0.8617	0.7279
	5	0.9385	0.9374	0.8826	0.8543	0.8682	0.7417
HiGLDP-CG	1	0.883	0.8758	0.8481	0.7449	0.7932	0.6173
	2	0.8815	0.8713	0.8468	0.7632	0.8028	0.6268
	3	0.8867	0.878	0.8614	0.758	0.8064	0.6387
	4	0.8794	0.8685	0.8589	0.7337	0.7914	0.6199
	5	0.8899	0.8814	0.8688	0.7527	0.8066	0.6456
HiGLDP-RWR	1	0.9418	0.9376	0.872	0.893	0.8823	0.7629
	2	0.9371	0.933	0.8657	0.8876	0.8765	0.7491
	3	0.9415	0.9401	0.8716	0.8874	0.8794	0.7552
	4	0.937	0.9352	0.8714	0.8768	0.8741	0.7476
	5	0.9381	0.936	0.8747	0.8806	0.8776	0.7551

## Sheet: Table S3. The 5-fold Cross-Vali
Table S3. The 5-fold Cross-Validation Testing Results of Different Classifiers
	Round	AUC	AUPR	Precision	Recall	F1 score	MCC
MLP	1	0.9766	0.9781	0.9324	0.9185	0.9254	0.853
	2	0.9735	0.9748	0.9398	0.8988	0.9189	0.842
	3	0.9715	0.9741	0.9179	0.9282	0.9231	0.8447
	4	0.9723	0.9745	0.9485	0.8912	0.919	0.8451
	5	0.9747	0.9769	0.9341	0.911	0.9224	0.8479
Decision Tree	1	0.8458	0.8883	0.889	0.8292	0.8581	0.7282
	2	0.8631	0.8987	0.8846	0.8583	0.8713	0.7457
	3	0.863	0.8945	0.8761	0.8216	0.848	0.705
	4	0.8621	0.9006	0.8498	0.8479	0.8489	0.6982
	5	0.8683	0.9059	0.8642	0.8222	0.8427	0.6946
Random Forest	1	0.9378	0.9477	0.9142	0.8938	0.9039	0.8108
	2	0.9438	0.9537	0.9352	0.8756	0.9044	0.8159
	3	0.9422	0.9496	0.9254	0.8825	0.9035	0.8112
	4	0.9386	0.9509	0.9227	0.8915	0.9068	0.8174
	5	0.9379	0.951	0.9146	0.8828	0.8984	0.8014
LogisR	1	0.9475	0.9523	0.8548	0.9269	0.8894	0.773
	2	0.9423	0.9485	0.9179	0.8716	0.8942	0.7939
	3	0.9494	0.9551	0.8589	0.9276	0.8919	0.7762
	4	0.9421	0.9477	0.8707	0.9075	0.8887	0.7736
	5	0.9418	0.9495	0.8547	0.9149	0.8838	0.7619
SVM	1	0.9562	0.9687	0.9549	0.8497	0.8992	0.8151
	2	0.9493	0.9404	0.9176	0.8973	0.9073	0.8162
	3	0.9533	0.9451	0.9022	0.917	0.9095	0.8165
	4	0.9562	0.9529	0.9146	0.9004	0.9075	0.8165
	5	0.9571	0.9601	0.9438	0.8828	0.9123	0.8324
XGB	1	0.9668	0.9715	0.9186	0.9054	0.9119	0.8259
	2	0.9595	0.9661	0.918	0.8827	0.9	0.8037
	3	0.9617	0.9684	0.9119	0.8918	0.9017	0.8047
	4	0.9609	0.9703	0.9347	0.8719	0.9022	0.8129
	5	0.9571	0.9657	0.9078	0.8815	0.8944	0.7928
HGL	1	0.9001	0.8938	0.852	0.8091	0.83	0.6706
	2	0.9009	0.8984	0.8609	0.8216	0.8408	0.6883
	3	0.9035	0.9097	0.8611	0.8105	0.835	0.6791
	4	0.8987	0.9008	0.8557	0.7937	0.8235	0.6617
	5	0.9008	0.8997	0.8839	0.7906	0.8346	0.6913

## Sheet: Table S4. The 5-fold Cross-Vali
Table S4. The 5-fold Cross-Validation Testing Results of HiGLDP Performance to the Exclusion of Individual Omic Layers.
	Round	AUC	AUPR	Precision	Recall	F1 score	MCC
without LM	1	0.9355	0.927	0.8828	0.8533	0.8678	0.7413
	2	0.9305	0.9244	0.8599	0.8641	0.862	0.7222
	3	0.9371	0.9284	0.8653	0.8741	0.8697	0.7365
	4	0.9356	0.9275	0.8873	0.8506	0.8686	0.7433
	5	0.9421	0.931	0.8903	0.857	0.8733	0.7525
without LR	1	0.935	0.935	0.8891	0.8443	0.8662	0.7409
	2	0.9386	0.9356	0.9047	0.8402	0.8712	0.7527
	3	0.9451	0.9435	0.9243	0.8193	0.8686	0.7558
	4	0.9426	0.9431	0.8945	0.8368	0.8647	0.7398
	5	0.948	0.9498	0.8984	0.8587	0.8781	0.7629
without LP	1	0.9366	0.9282	0.9211	0.8127	0.8635	0.7491
	2	0.9296	0.9269	0.906	0.8194	0.8605	0.7368
	3	0.9401	0.9381	0.9151	0.8428	0.8774	0.7656
	4	0.9303	0.9257	0.9106	0.8066	0.8555	0.7323
	5	0.9411	0.9344	0.8931	0.8601	0.8763	0.7583
without LD	1	0.9372	0.9372	0.9111	0.7997	0.8518	0.728
	2	0.9286	0.9263	0.7663	0.9349	0.8423	0.6646
	3	0.9314	0.9346	0.848	0.8821	0.8647	0.7227
	4	0.9298	0.9289	0.8625	0.8733	0.8679	0.7343
	5	0.9254	0.9259	0.8065	0.9029	0.852	0.6921
without DM	1	0.917	0.9201	0.8754	0.8238	0.8488	0.7087
	2	0.9163	0.9155	0.8798	0.8459	0.8626	0.7299
	3	0.9252	0.9253	0.8916	0.8322	0.8609	0.7311
	4	0.9167	0.9194	0.9106	0.7972	0.8502	0.7247
	5	0.9246	0.9322	0.8959	0.8209	0.8567	0.7287
without DC	1	0.9186	0.9242	0.9159	0.806	0.8574	0.7381
	2	0.9116	0.9121	0.8984	0.826	0.8607	0.734
	3	0.9174	0.9229	0.8965	0.8339	0.8641	0.7379
	4	0.9194	0.9249	0.8978	0.8084	0.8507	0.72
	5	0.9239	0.9317	0.9081	0.828	0.8662	0.7477
without DO	1	0.8854	0.8943	0.6871	0.8943	0.7771	0.5131
	2	0.8877	0.8869	0.7752	0.8809	0.8247	0.6297
	3	0.899	0.9056	0.7701	0.8865	0.8242	0.6265
	4	0.8796	0.882	0.7769	0.8502	0.8119	0.6089
	5	0.8924	0.9009	0.8028	0.8565	0.8288	0.6486
